# Supplementary material for: Control of Line Tension at Phase-Separated Lipid Domain Boundaries: Monounsaturated Fatty Acids with Different Chain Lengths and Osmotic Pressure
Source: Membranes (Basel). 2022 Aug 14;12(8):781. doi: 10.3390/membranes12080781 (PMC9415386; doi:10.3390/membranes12080781)
Supplement: Supplementary file 1 [file membranes-12-00781-s001.zip]

Archive with 1 entries (1 files):
- membranes-1810243-supplementary.pdf
